# Supplementary material for: CircMarker: a fast and accurate algorithm for circular RNA detection
Source: BMC Genomics. 2018 Aug 13;19(Suppl 6):572. doi: 10.1186/s12864-018-4926-0 (PMC6101086; doi:10.1186/s12864-018-4926-0)
Supplement: Supplementary file 1 — Table S1. Contains the detailed results presented in this paper. These include seven tables: one for the results on simulated data, three for public database validation on real RNase R treated reads on the first three chromosomes respectively, and three for the consensus-based validation on real RNase R treated and untreated reads on the first three chromosomes respectively. (XLSX 18 kb) [file 12864_2018_4926_MOESM1_ESM.xlsx]

## Sheet: Simulated Data
Case 1: Coverage(circular RNA): 10X, Coverage(Linear RNA): 100X
	Total Detected Candidate	Matching Std Candidate	Truth Positive	Running Time (hms)
CircMarker	4419	3133	0.709	00:12:29
CIRI	7437	2167	0.2914	01:27:46
Find_Circ	13054	2574	0.1972	00:26:44
CIRCExplorer	23354	2598	0.1112	01:01:45
Case 2: Coverage(circular RNA): 50X, Coverage(Linear RNA): 50X
	Total Detected Candidate	Matching Std Candidate	Truth Positive	Running Time (hms)
CircMarker	10036	3216	0.3204	00:09:32
CIRI	7633	2212	0.2898	01:16:19
Find_Circ	13054	2653	0.2034	00:22:06
CIRCExplorer	23354	2747	0.119	00:59:33

## Sheet: Real RNase R and DB Chr1 
CircBase Information
Total number of circular RNA in chromosome 1	9142
Totel number of circular RNA comes from annotated exons in chrmosome 1	8223
Running Result in Chromosome 1
	Total Detected	Hit Standard	"Truth Positive"	Running Time (hms)
CircMarker	1294	723	0.5587	00:14:16
CIRI	559	400	0.7156	01:05:18
Find_Circ	1402	658	0.4693	01:39:44
CIRCExplorer	1084	602	0.5554	07:04:05
Result Intersection in Chromosome 1
	CircMarker	CIRI	Find_Circ	CIRCExplorer
CircMarker	Nil	0.9526	0.9287	0.9453
CIRI	0.5276	Nil	0.5766	0.6119
Find_Circ	0.8384	0.9401	Nil	0.9536
CIRCExplorer	0.7859	0.9202	0.8786	Nil

## Sheet: Real RNase R and DB Chr2
CircBase Information
Total number of circular RNA in chromosome 2	7530
Totel number of circular RNA comes from annotated exons in chrmosome 2	6930
Running Result in Chromosome 2
	Total Detected	Hit Standard	"Truth Positive"	Running Time (hms)
CircMarker	1128	582	0.516	00:13:28
CIRI	490	306	0.6245	01:03:22
Find_Circ	1178	535	0.4542	01:39:52
CIRCExplorer	871	468	0.5373	07:11:04
Result Intersection in Chromosome 2
	CircMarker	CIRI	Find_Circ	CIRCExplorer
CircMarker	Nil	0.9414	0.9067	0.9318
CIRI	0.4957	Nil	0.5299	0.5906
Find_Circ	0.8302	0.9186	Nil	0.9808
CIRCExplorer	0.7496	0.9023	0.8619	Nil

## Sheet: Real RNase R and DB Chr3
CircBase Information
Total number of circular RNA in chromosome 3	5320
Totel number of circular RNA comes from annotated exons in chrmosome 3	4823
Running Result in Chromosome 3
	Total Detected	Hit Standard	"Truth Positive"	Running Time (hms)
CircMarker	891	476	0.5342	00:12:50
CIRI	418	263	0.6292	00:56:16
Find_Circ	975	448	0.4595	02:32:26
CIRCExplorer	690	381	0.5522	16:01:28
Result Intersection in Chromosome 3
	CircMarker	CIRI	Find_Circ	CIRCExplorer
CircMarker	Nil	0.9621	0.8797	0.9581
CIRI	0.5304	Nil	0.5345	0.6257
Find_Circ	0.826	0.9091	Nil	0.966
CIRCExplorer	0.7673	0.9091	0.8241	Nil

## Sheet: Treated amd Untreated Chr1
Chromosome 1
	Circular Rna found in Rnase R Treated Reads	Circular Rna found in Untreated Reads	Reliable Circular RNA (Intersection between the results of treated and untreated reads)	Consensus-based Sensitivity	Running Time (Treated Reads)	Running Time (Untreated Reads)
CircMarker	1746	501	353	0.9596	00:20:17	00:14:54
CIRI	853	198	178	0.8354	01:30:22	01:05:37
Find_Circ	1807	502	323	0.9348	02:27:12	01:37:04
CIRCExplorer	1415	387	269	0.9255	18:04:10	09:15:47

## Sheet: Treated amd Untreated Chr2
Chromosome 2
	Circular Rna found in Rnase R Treated Reads	Circular Rna found in Untreated Reads	Reliable Circular RNA (Intersection between the results of treated and untreated reads)	Consensus-based Sensitivity	Running Time (Treated Reads)	Running Time (Untreated Reads)
CircMarker	1795	560	404	0.9348	00:26:06	00:15:46
CIRI	953	221	202	0.8385	01:18:15	00:30:41
Find_Circ	1946	575	366	0.9462	02:33:04	01:40:01
CIRCExplorer	1483	433	303	0.9207	10:37:12	09:21:38

## Sheet: Treated amd Untreated Chr3
Chromosome 3
	Circular Rna found in Rnase R Treated Reads	Circular Rna found in Untreated Reads	Reliable Circular RNA (Intersection between the results of treated and untreated reads)	Consensus-based Sensitivity	Running Time (Treated Reads)	Running Time (Untreated Reads)
CircMarker	1795	560	404	0.9409	00:26:06	00:15:46
CIRI	953	221	202	0.8548	01:18:15	00:30:41
Find_Circ	1946	575	366	0.9355	02:33:04	01:40:01
CIRCExplorer	1483	433	303	0.914	10:37:12	09:21:38
